# Supplementary material for: Analysis of CO2 Absorption in Gas/Liquid Membrane Contactors with Inserted Descending Hydraulic Diameters of 3D-Printed Turbulence Promoters
Source: Membranes (Basel). 2025 Mar 9;15(3):88. doi: 10.3390/membranes15030088 (PMC11944136; doi:10.3390/membranes15030088)
Supplement: Supplementary file 1 [file membranes-15-00088-s001.zip]

Archive with 1 entries (1 files):
- membranes-3318744-supplementary.pdf
